# Supplementary material for: Epigenetic features improve TALE target prediction
Source: BMC Genomics. 2021 Dec 29;22:914. doi: 10.1186/s12864-021-08210-z (PMC8717664; doi:10.1186/s12864-021-08210-z)
Supplement: Supplementary file 3 — Additional file 3 List of positive and negative targets for Xoo and Xoc. [file 12864_2021_8210_MOESM3_ESM.xls]

## Sheet: positives Xoo
TALE	Gene	Strand	Position
TalAA	Os01g40290.1	+	268
TalAB	Os08g07760.1	+	308
TalAB	Os04g05050.1	+	178
TalAD	Os03g51760.1	+	101
TalAD	Os08g41780.1	-	313
TalAE	Os08g05910.1	+	244
TalAE	Os01g19940.1	+	486
TalAF	Os01g13370.1	+	182
TalAH	Os11g26790.1	+	455
TalAI	Os02g27360.1	+	327
TalAN	Os01g50370.1	+	269
TalAO	Os11g48040.1	+	106
TalAO	Os07g33240.1	+	317
TalAO	Os05g45070.1	+	237
TalAP	Os07g06970.1	+	301
TalAQ	Os04g50120.1	+	422
TalAR	Os09g29820.1	+	269
TalAR	Os10g28240.1	+	248
TalBA	Os02g06670.1	+	263
TalBA	Os03g55530.1	+	312
TalBA	Os04g52504.1	-	9
TalBM	Os01g73890.1	+	270
TalBM	Os05g31620.1	+	270
TalDO	Os06g03710.1	+	447
TalDP	Os06g21560.1	+	163
TalAO	Os06g29790.1	+	31
TalAP	Os02g21700.1	+	217
TalBH	Os11g31190.1	+	267
TalBH	Os03g09150.1	+	266
TalBH	Os02g57120.1	+	268
TalBH	Os02g49350.1	+	269
TalAC	Os04g19960.1	+	263
TalAQ	Os03g03034.1	+	315

## Sheet: negatives Xoo
TALE	Gene	Strand	Position
TalAA	Os09g30250.1	+	157
TalAA	Os06g04420.1	+	132
TalAA	Os02g37030.1	+	137
TalAA	Os01g57890.2	-	81
TalAA	Os03g63760.1	-	117
TalAA	Os07g08860.1	+	249
TalAA	Os08g42150.1	+	102
TalAA	Os06g12230.1	+	389
TalAA	Os04g02860.1	-	265
TalAA	Os03g37810.1	+	450
TalAA	Os03g53110.1	-	188
TalAA	Os03g10050.1	+	243
TalAA	Os08g04170.1	+	279
TalAA	Os01g40680.1	+	182
TalAA	Os06g05840.1	+	181
TalAA	Os08g09480.1	+	149
TalAA	Os07g23410.1	+	268
TalAA	Os03g45750.1	+	211
TalAB	Os06g21910.1	+	269
TalAB	Os06g24930.1	-	148
TalAB	Os12g41420.1	+	70
TalAB	Os11g09300.1	-	276
TalAB	Os05g41310.1	-	248
TalAB	Os07g43090.1	-	252
TalAB	Os04g24300.1	+	272
TalAB	Os01g05210.1	+	148
TalAB	Os08g04910.1	+	222
TalAB	Os08g10820.1	+	165
TalAB	Os05g16490.1	+	40
TalAB	Os04g33330.1	+	332
TalAB	Os07g30040.1	-	252
TalAB	Os06g22510.1	-	162
TalAB	Os05g10770.1	+	98
TalAB	Os07g41960.1	+	20
TalAB	Os01g57140.1	+	90
TalAB	Os11g05760.1	+	59
TalAD	Os03g50980.1	+	390
TalAD	Os03g38020.1	-	341
TalAD	Os02g47580.1	+	473
TalAD	Os02g34210.1	+	227
TalAD	Os01g45274.1	-	105
TalAD	Os01g14310.1	+	7
TalAD	Os01g21930.1	+	165
TalAD	Os12g04740.1	+	369
TalAD	Os03g11930.1	+	76
TalAD	Os02g48570.1	+	381
TalAD	Os10g27174.1	+	463
TalAD	Os12g30630.1	-	98
TalAD	Os01g14790.1	+	353
TalAD	Os03g17940.1	+	424
TalAD	Os06g12310.1	+	147
TalAD	Os01g68900.1	+	414
TalAD	Os02g30320.1	+	254
TalAD	Os01g40630.1	+	447
TalAE	Os04g17720.1	+	112
TalAE	Os04g24390.1	+	112
TalAE	Os04g58870.3	-	8
TalAE	Os12g33040.1	+	133
TalAE	Os02g55320.1	+	445
TalAE	Os10g41910.1	+	159
TalAE	Os08g04490.1	-	205
TalAE	Os01g12360.1	+	131
TalAE	Os01g54660.1	+	131
TalAE	Os01g64600.1	+	132
TalAE	Os01g74680.1	+	131
TalAE	Os02g01390.1	+	131
TalAE	Os03g19150.1	+	131
TalAE	Os03g53810.1	+	131
TalAE	Os04g39400.1	+	132
TalAE	Os06g05040.1	+	131
TalAE	Os06g44130.1	+	131
TalAE	Os06g48090.1	+	131
TalAE	Os01g05105.1	+	115
TalAE	Os01g09900.1	+	242
TalAE	Os01g09990.1	+	346
TalAE	Os01g12400.2	+	170
TalAE	Os01g12610.1	+	260
TalAE	Os01g13970.1	+	228
TalAE	Os01g15190.1	+	269
TalAE	Os01g16250.1	+	341
TalAE	Os01g18220.1	+	289
TalAE	Os01g19340.1	+	78
TalAE	Os01g20170.1	+	65
TalAE	Os01g20930.1	+	23
TalAE	Os01g25510.1	+	98
TalAE	Os01g25770.1	+	200
TalAE	Os01g31030.1	+	40
TalAE	Os01g31800.1	+	55
TalAE	Os01g33136.1	+	18
TalAF	Os09g29130.1	+	21
TalAF	Os09g25200.1	+	78
TalAF	Os09g27090.1	+	30
TalAF	Os10g19338.1	+	170
TalAF	Os10g29730.1	+	125
TalAF	Os07g44480.1	-	177
TalAF	Os01g28840.1	-	62
TalAF	Os03g47670.1	+	159
TalAF	Os05g26032.1	+	303
TalAF	Os07g28180.1	+	62
TalAF	Os01g44210.1	+	340
TalAF	Os11g10250.1	-	112
TalAF	Os02g51810.1	+	261
TalAF	Os10g32690.1	+	41
TalAF	Os09g37000.1	-	41
TalAF	Os01g53450.2	+	439
TalAF	Os04g42480.1	-	12
TalAF	Os10g25950.1	-	188
TalAF	Os11g15550.1	+	18
TalAH	Os12g44190.1	+	268
TalAH	Os04g25900.1	+	185
TalAH	Os02g04880.1	-	262
TalAH	Os07g14610.1	+	263
TalAH	Os09g26420.1	+	380
TalAH	Os08g09960.1	+	91
TalAH	Os01g10260.1	+	152
TalAH	Os02g40920.1	+	58
TalAH	Os06g37860.1	+	64
TalAH	Os12g36750.1	+	150
TalAH	Os06g05630.1	+	64
TalAH	Os01g34290.1	+	64
TalAH	Os03g30370.1	+	65
TalAH	Os03g37750.1	+	60
TalAH	Os03g57799.1	+	64
TalAH	Os04g19190.1	+	63
TalAH	Os04g29980.1	+	65
TalAH	Os05g35100.1	+	60
TalAH	Os05g38430.1	+	64
TalAI	Os11g34210.1	+	342
TalAI	Os11g34220.1	+	23
TalAI	Os02g43850.1	+	434
TalAI	Os03g26830.1	-	210
TalAI	Os06g11740.1	+	269
TalAI	Os11g29380.1	+	360
TalAI	Os01g36570.1	-	208
TalAI	Os12g36060.1	+	282
TalAI	Os01g60520.1	+	179
TalAI	Os08g32610.1	+	13
TalAI	Os12g36030.1	+	305
TalAI	Os10g29560.1	+	299
TalAI	Os07g27770.1	-	191
TalAI	Os07g27800.1	-	38
TalAI	Os09g23590.1	+	21
TalAI	Os03g15390.1	+	374
TalAI	Os05g13490.1	+	181
TalAI	Os09g21590.1	-	17
TalAN	Os11g29630.1	+	156
TalAN	Os04g01520.1	+	271
TalAN	Os03g19780.1	+	101
TalAN	Os02g29450.1	-	121
TalAN	Os01g64330.1	+	282
TalAN	Os12g32880.1	+	240
TalAN	Os02g42890.1	-	189
TalAN	Os08g16430.1	+	253
TalAN	Os06g37200.1	+	91
TalAN	Os11g41640.1	+	216
TalAN	Os04g05950.1	+	154
TalAN	Os01g68460.1	-	143
TalAN	Os01g64340.1	-	120
TalAN	Os03g58500.1	+	124
TalAN	Os07g04970.1	+	190
TalAN	Os10g16870.1	+	256
TalAN	Os06g37790.1	+	126
TalAO	Os03g28270.1	+	29
TalAO	Os11g32320.1	-	90
TalAO	Os12g16540.1	+	455
TalAO	Os11g48030.1	-	418
TalAO	Os07g30030.1	-	63
TalAO	Os03g46390.1	-	277
TalAO	Os02g54920.1	+	173
TalAO	Os05g17090.1	-	193
TalAO	Os12g25050.1	+	255
TalAO	Os02g08364.1	-	193
TalAO	Os12g13090.1	+	65
TalAO	Os04g45070.1	-	188
TalAO	Os01g09480.1	+	161
TalAO	Os02g25220.1	+	273
TalAO	Os11g25160.6	-	351
TalAO	Os09g07550.1	+	255
TalAO	Os03g25300.1	-	253
TalAP	Os02g21700.1	+	217
TalAP	Os01g26950.1	-	44
TalAP	Os08g07690.1	+	249
TalAP	Os05g42130.1	+	247
TalAP	Os05g09280.1	+	313
TalAP	Os04g55090.1	-	351
TalAP	Os03g16700.3	+	265
TalAP	Os08g06250.1	+	431
TalAP	Os11g47453.1	+	167
TalAP	Os04g57240.1	+	2
TalAP	Os08g05520.1	-	118
TalAP	Os03g08250.1	+	317
TalAP	Os01g56764.1	+	208
TalAP	Os03g43770.1	+	343
TalAP	Os06g38940.1	+	377
TalAP	Os09g33940.2	+	314
TalAP	Os11g02220.1	+	51
TalAP	Os06g09770.1	+	184
TalAP	Os02g49540.1	-	269
TalAQ	Os06g46366.1	+	347
TalAQ	Os01g57550.1	-	266
TalAQ	Os10g25570.1	+	279
TalAQ	Os02g49830.1	+	135
TalAQ	Os08g09940.1	+	298
TalAQ	Os10g05550.1	-	195
TalAQ	Os07g18630.1	+	59
TalAQ	Os08g19200.1	+	192
TalAQ	Os06g45980.1	+	357
TalAQ	Os11g34740.1	+	238
TalAQ	Os06g47820.1	+	450
TalAQ	Os02g20950.1	+	350
TalAQ	Os03g14780.1	-	23
TalAQ	Os01g53255.1	+	354
TalAQ	Os10g12130.1	+	336
TalAQ	Os02g32814.1	+	272
TalAQ	Os03g41100.1	+	277
TalAQ	Os02g07790.1	+	411
TalAQ	Os04g51400.1	-	421
TalAR	Os01g70320.1	+	112
TalAR	Os03g12945.1	+	142
TalAR	Os06g48010.1	+	267
TalAR	Os06g48000.1	+	146
TalAR	Os10g14230.1	-	63
TalAR	Os12g41510.1	+	107
TalAR	Os07g45900.1	-	58
TalAR	Os10g26100.1	+	193
TalAR	Os01g41850.1	+	76
TalAR	Os11g20750.1	+	149
TalAR	Os03g40900.1	+	62
TalAR	Os05g01020.3	-	197
TalAR	Os02g51270.1	+	129
TalAR	Os05g29150.1	+	108
TalAR	Os04g37410.1	+	218
TalAR	Os01g20160.1	+	347
TalAR	Os05g08830.1	-	18
TalAR	Os04g34580.1	+	213
TalBA	Os09g39462.1	+	414
TalBA	Os11g05780.1	+	299
TalBA	Os04g43560.1	+	234
TalBA	Os09g29284.1	-	366
TalBA	Os02g21880.1	-	157
TalBA	Os05g47880.1	+	11
TalBA	Os08g35560.1	+	141
TalBA	Os09g36250.1	+	369
TalBA	Os01g39910.1	+	128
TalBA	Os02g42020.2	+	256
TalBA	Os08g41470.1	+	359
TalBA	Os03g38390.1	-	276
TalBA	Os06g43044.1	+	250
TalBA	Os12g36770.2	+	250
TalBA	Os02g14490.1	+	71
TalBM	Os03g55210.1	-	74
TalBM	Os01g07950.1	-	238
TalBM	Os06g40150.1	+	187
TalBM	Os12g36720.1	+	112
TalBM	Os06g05410.1	-	162
TalBM	Os08g42370.2	-	376
TalBM	Os01g40830.1	+	109
TalBM	Os07g10180.1	+	133
TalBM	Os09g27410.1	+	132
TalBM	Os01g59780.1	+	100
TalBM	Os02g42730.1	+	265
TalBM	Os01g59050.1	+	221
TalBM	Os08g20570.1	-	70
TalBM	Os01g01780.1	-	181
TalBM	Os09g07520.1	+	196
TalBM	Os02g07980.1	+	102
TalBM	Os01g09890.1	+	203
TalBM	Os12g35610.2	-	354
TalDO	Os05g40050.1	+	213
TalDO	Os02g54860.1	+	269
TalDO	Os09g19390.1	+	67
TalDO	Os03g56670.1	+	272
TalDO	Os05g04584.1	+	395
TalDO	Os11g07870.1	+	220
TalDO	Os12g27080.1	+	262
TalDO	Os02g32320.1	+	301
TalDO	Os09g01590.1	+	1
TalDO	Os03g47070.1	+	187
TalDO	Os12g17790.1	-	258
TalDO	Os09g36820.1	+	287
TalDO	Os05g05670.1	-	30
TalDO	Os08g40640.1	-	198
TalDO	Os02g49190.1	+	169
TalDO	Os06g21340.1	+	368
TalDO	Os01g46926.1	+	173
TalDO	Os03g56950.1	+	313
TalDO	Os09g38730.1	+	80
TalDP	Os03g25040.2	-	133
TalDP	Os01g06260.1	-	239
TalDP	Os01g11170.1	+	87
TalDP	Os07g04370.1	+	234
TalDP	Os08g16370.1	-	168
TalDP	Os01g41900.1	+	290
TalDP	Os01g14640.1	+	182
TalDP	Os11g42430.1	+	215
TalDP	Os11g37840.1	-	112
TalDP	Os07g34540.1	+	249
TalDP	Os05g10790.1	-	174
TalDP	Os02g05270.1	+	72
TalDP	Os02g16600.2	+	380
TalDP	Os12g09490.1	+	158
TalDP	Os07g20120.1	+	248
TalDP	Os09g06790.1	-	154
TalDP	Os09g06820.1	-	85
TalDP	Os07g47000.1	+	86
TalAA	Os12g30590.1	+	460
TalAA	Os03g01820.1	-	164
TalAA	Os02g02690.1	-	118
TalAA	Os02g43040.1	+	477
TalAA	Os06g46366.1	+	332
TalAA	Os12g23610.1	+	70
TalAA	Os05g25600.1	+	37
TalAA	Os04g13260.1	+	317
TalAA	Os06g06550.1	+	97
TalAA	Os06g40740.1	+	42
TalAA	Os10g28680.1	+	150
TalAA	Os02g51420.1	-	87
TalAB	Os10g38050.1	+	249
TalAB	Os06g31120.1	+	134
TalAB	Os02g03190.1	+	216
TalAB	Os11g09300.1	-	274
TalAB	Os07g43090.1	-	250
TalAB	Os01g61570.1	+	270
TalAB	Os10g41590.1	+	268
TalAB	Os06g03676.1	+	101
TalAB	Os11g39060.1	+	153
TalAB	Os08g10980.1	+	260
TalAB	Os06g45180.1	+	158
TalAB	Os06g45210.1	+	125
TalAB	Os06g45290.1	+	197
TalAB	Os09g24400.1	+	98
TalAB	Os06g47850.1	-	343
TalAB	Os07g30040.1	-	250
TalAB	Os06g04600.1	+	250
TalAB	Os05g31560.1	-	149
TalAD	Os09g31140.1	+	339
TalAD	Os01g54940.1	+	189
TalAD	Os09g07160.1	+	112
TalAE	Os08g36930.1	+	131
TalAE	Os09g39900.1	+	131
TalAE	Os09g40040.1	+	131
TalAE	Os11g09414.1	+	131
TalAE	Os12g03010.1	+	131
TalAE	Os12g26240.1	+	131
TalAE	Os12g34630.1	+	131
TalAF	Os10g40890.1	-	165
TalAF	Os01g13370.1	+	182
TalAF	Os08g11390.1	+	18
TalAF	Os10g23250.1	+	52
TalAF	Os03g49485.1	+	43
TalAF	Os06g12530.1	+	161
TalAG	Os06g22760.1	-	250
TalAG	Os08g16990.1	-	37
TalAG	Os10g38834.1	+	423
TalAG	Os07g35560.1	-	142
TalAG	Os11g29610.1	-	37
TalAG	Os10g34480.1	-	150
TalAG	Os06g41930.1	-	250
TalAG	Os04g08280.1	+	267
TalAG	Os09g30130.1	-	289
TalAG	Os04g32700.1	+	0
TalAG	Os03g18010.1	+	128
TalAG	Os12g01470.1	-	37
TalAG	Os10g05200.1	+	224
TalAG	Os11g41570.1	+	89
TalAG	Os12g40130.1	-	235
TalAG	Os12g44080.1	-	205
TalAG	Os11g07840.1	-	215
TalAG	Os09g12290.1	-	66
TalAH	Os01g58440.1	+	229
TalAH	Os11g16350.1	-	161
TalAH	Os10g28254.1	+	159
TalAH	Os03g40610.1	+	142
TalAH	Os03g55960.1	+	267
TalAH	Os01g51940.1	+	56
TalAH	Os10g39740.1	+	310
TalAH	Os04g48530.1	+	216
TalAH	Os04g15910.1	+	186
TalAH	Os01g43100.1	-	48
TalAH	Os03g25394.1	+	221
TalAH	Os04g55120.1	+	65
TalAH	Os09g04700.1	+	119
TalAH	Os02g30850.1	+	302
TalAI	Os04g31840.1	-	266
TalAI	Os08g33250.1	+	125
TalAI	Os05g45230.1	+	126
TalAI	Os05g27370.1	+	104
TalAI	Os01g60410.1	+	452
TalAI	Os01g55720.1	+	367
TalAI	Os02g52040.1	+	33
TalAI	Os01g40070.1	-	413
TalAI	Os02g19770.1	+	279
TalAI	Os07g37990.1	-	305
TalAI	Os02g02270.1	-	321
TalAI	Os03g52630.1	+	136
TalAI	Os06g33810.1	+	326
TalAI	Os06g19490.1	+	120
TalAI	Os09g33590.1	-	164
TalAI	Os05g12030.1	+	243
TalAI	Os08g16130.1	+	290
TalAI	Os07g41720.1	-	181
TalAI	Os09g06760.1	-	257
TalAI	Os04g45970.1	+	390
TalAL	Os02g51110.1	+	329
TalAL	Os10g31560.1	-	153
TalAL	Os06g50679.1	-	179
TalAL	Os08g03500.1	+	120
TalAL	Os04g36650.1	+	298
TalAL	Os03g29150.1	+	353
TalAL	Os03g08640.1	+	25
TalAL	Os03g02690.1	+	282
TalAL	Os07g26890.1	+	8
TalAL	Os04g52810.1	+	254
TalAL	Os01g45274.1	+	258
TalAL	Os12g41820.1	+	446
TalAL	Os02g19160.1	+	93
TalAL	Os11g10460.1	+	380
TalAL	Os08g08920.1	+	189
TalAL	Os08g37070.1	+	104
TalAL	Os05g14440.1	+	91
TalAL	Os05g14500.1	+	91
TalAL	Os09g18360.1	-	264
TalAL	Os11g10330.1	-	438
TalAL	Os05g33630.1	-	389
TalAL	Os02g37520.1	-	265
TalAL	Os08g03550.1	+	375
TalAL	Os02g08220.1	+	9
TalAL	Os12g05870.1	+	219
TalAL	Os06g03530.1	+	7
TalAL	Os08g12520.1	-	143
TalAL	Os01g74310.1	-	214
TalAL	Os02g30910.1	-	400
TalAL	Os07g13780.1	+	41
TalAL	Os09g07480.1	+	313
TalAL	Os07g48690.1	+	141
TalAL	Os09g13970.1	+	122
TalAL	Os10g02830.1	-	258
TalAL	Os01g62480.1	-	90
TalAL	Os11g36050.1	+	369
TalAL	Os03g61430.1	+	212
TalAL	Os05g02220.1	+	387
TalAN	Os05g45270.1	-	75
TalAN	Os03g08960.1	+	53
TalAN	Os02g49710.1	-	109
TalAN	Os01g50370.1	+	269
TalAN	Os12g31770.1	+	171
TalAN	Os04g36680.1	+	130
TalAN	Os03g04220.1	+	269
TalAN	Os12g14220.1	+	268
TalAN	Os12g01710.1	+	201
TalAN	Os02g34460.2	-	10
TalAN	Os12g40880.1	-	172
TalAN	Os01g60650.1	+	270
TalAO	Os05g17090.1	-	194
TalAO	Os02g40410.1	+	117
TalAO	Os05g01030.1	+	221
TalAO	Os01g58290.4	-	399
TalAO	Os07g30030.1	-	64
TalAO	Os07g49360.1	+	219
TalAO	Os11g01300.1	+	284
TalAO	Os08g02800.1	+	191
TalAO	Os07g07094.1	-	16
TalAO	Os03g51050.1	-	375
TalAO	Os03g01020.1	-	224
TalAO	Os03g46390.1	-	278
TalAO	Os05g01890.1	+	91
TalAO	Os03g25060.1	+	292
TalAO	Os01g35504.1	-	194
TalAO	Os02g05160.1	-	195
TalAP	Os03g56590.1	+	11
TalAP	Os08g29370.1	+	234
TalAP	Os07g27190.1	+	194
TalAP	Os11g38810.1	+	95
TalAP	Os07g43604.1	+	367
TalAP	Os12g17910.1	+	398
TalAP	Os01g53980.1	+	180
TalAP	Os11g31705.1	+	61
TalAP	Os02g55530.1	+	129
TalAP	Os02g27130.1	+	253
TalAP	Os12g01744.1	+	98
TalAP	Os02g22110.1	+	37
TalAQ	Os04g01230.2	+	436
TalAQ	Os04g51550.1	+	52
TalAQ	Os02g57630.1	+	437
TalAQ	Os06g10850.1	-	15
TalAQ	Os03g44760.1	+	422
TalAQ	Os04g06770.1	+	432
TalAQ	Os05g46560.1	+	458
TalAQ	Os06g49090.1	+	478
TalAQ	Os10g40580.1	+	475
TalAQ	Os11g17080.1	+	433
TalAQ	Os01g51110.1	+	185
TalAQ	Os01g21260.1	+	43
TalAQ	Os09g23084.1	-	460
TalAQ	Os02g56560.2	-	64
TalAQ	Os05g51710.1	+	478
TalAQ	Os01g13470.1	+	417
TalAQ	Os01g25189.1	+	429
TalAQ	Os01g38620.1	+	471
TalAQ	Os02g10770.2	+	451
TalAQ	Os02g17190.1	+	474
TalAR	Os06g29120.1	+	169
TalAR	Os06g31940.1	+	139
TalAR	Os06g32030.1	+	164
TalAR	Os06g32170.1	+	122
TalAR	Os02g39064.1	+	179
TalAR	Os03g44642.1	+	31
TalAR	Os03g25770.1	+	274
TalAR	Os06g32210.1	+	121
TalAR	Os07g34700.1	+	258
TalAR	Os10g28240.1	+	248
TalAR	Os01g45900.1	+	266
TalAR	Os08g03310.1	+	164
TalAR	Os08g43640.1	+	352
TalAR	Os04g42910.1	+	240
TalAR	Os01g08500.1	+	74
TalAR	Os05g32740.1	+	74
TalAS	Os04g10260.1	+	238
TalAS	Os01g59500.1	+	266
TalAS	Os12g41715.1	+	327
TalAS	Os06g29710.1	+	238
TalAS	Os05g16630.1	+	21
TalAS	Os01g11460.1	+	362
TalAS	Os03g03010.1	-	187
TalAS	Os02g28680.1	+	229
TalAS	Os01g61080.1	+	87
TalAS	Os11g42420.1	-	294
TalAS	Os01g36740.1	+	86
TalAS	Os07g15880.1	+	324
TalAS	Os03g50850.1	+	391
TalAS	Os03g54063.1	+	240
TalAS	Os03g10680.1	-	373
TalAS	Os02g47150.1	+	342
TalAS	Os03g62830.1	+	389
TalAS	Os07g25220.1	-	171
TalAS	Os08g35860.1	+	270
TalAS	Os08g40230.1	+	50
TalBH	Os11g24790.1	+	408
TalBH	Os09g13460.1	+	51
TalBH	Os10g37970.1	+	204
TalBH	Os01g42890.1	+	243
TalBH	Os03g07910.1	-	94
TalBH	Os12g12590.1	+	267
TalBH	Os02g14855.1	+	58
TalBH	Os08g26200.1	+	205
TalBH	Os05g04080.1	+	204
TalBH	Os05g36920.1	+	215
TalBH	Os08g17170.1	+	20
TalBH	Os01g23890.1	+	166
TalBH	Os02g40010.1	+	267
TalBH	Os03g29850.1	+	266
TalBH	Os07g17380.1	+	204
TalBK	Os12g29220.1	+	267
TalBK	Os02g50440.1	-	119
TalBK	Os01g41820.1	-	119
TalBK	Os07g14590.1	-	37
TalBK	Os05g38610.1	-	55
TalBK	Os02g38508.1	+	223
TalBK	Os02g38598.1	+	223
TalBK	Os05g24230.1	+	142
TalBK	Os04g54790.1	+	283
TalBK	Os02g03750.1	+	308
TalBK	Os01g51030.1	+	265
TalBK	Os09g21450.1	+	184
TalBK	Os01g06520.1	+	348
TalBK	Os01g23200.1	+	140
TalBK	Os02g34450.1	+	215
TalBK	Os03g59810.1	+	215
TalBK	Os04g05730.1	+	215
TalBK	Os07g26220.1	+	215
TalBK	Os07g33500.1	+	215
TalBK	Os10g30440.1	+	222
TalDQ	Os11g19220.1	+	328
TalDQ	Os08g24550.1	-	178
TalDQ	Os02g46120.1	+	366
TalDQ	Os12g16190.1	+	282
TalDQ	Os02g34790.1	-	145
TalDQ	Os05g02360.1	+	281
TalDQ	Os05g27290.1	+	34
TalDQ	Os02g46130.1	-	41
TalDQ	Os01g64710.1	+	191
TalDQ	Os01g54080.1	+	482
TalDQ	Os06g11520.1	+	150
TalDQ	Os02g36570.1	+	91
TalDQ	Os04g03440.1	+	37
TalDQ	Os05g22650.1	-	178
TalDQ	Os05g46630.1	-	295
TalDQ	Os07g10520.1	+	346
TalDQ	Os02g29570.1	-	243
TalDQ	Os12g20460.1	+	32
TalDQ	Os03g31690.1	+	74
TalDQ	Os02g33290.1	+	265
TalAC	Os01g10070.1	+	258
TalAC	Os03g60570.1	+	271
TalAC	Os01g26980.1	+	28
TalAC	Os03g22300.1	+	231
TalAC	Os10g13420.1	+	99
TalAC	Os01g65320.1	-	16
TalAC	Os10g06680.1	+	273
TalAC	Os09g13460.1	+	53
TalAC	Os06g37020.1	+	65
TalAC	Os11g47433.1	+	58
TalAC	Os11g47439.1	+	58
TalAC	Os02g10070.2	-	437
TalAC	Os02g15860.1	+	162
TalAC	Os12g15030.1	-	220
TalAC	Os08g20982.1	-	220
TalAC	Os07g20800.1	-	36
TalAC	Os10g13480.1	-	220
TalAC	Os12g42100.1	+	224
TalAC	Os05g35520.3	-	2
TalAE	Os02g04830.1	+	269
TalAG	Os04g40470.1	+	292
TalAG	Os11g08300.1	+	359
TalAI	Os01g49210.1	+	178
TalAI	Os05g43800.1	+	225
TalAI	Os08g38970.1	-	387
TalAI	Os09g09944.1	+	192
TalAI	Os09g25400.1	+	219
TalAI	Os06g42320.1	+	126
TalAI	Os02g35750.1	+	177
TalAI	Os01g15350.1	+	373
TalAI	Os08g05870.1	+	217
TalAI	Os02g31070.1	+	169
TalAI	Os12g14210.1	+	121
TalAI	Os07g01170.1	+	153
TalAI	Os01g09880.1	+	232
TalAI	Os04g44230.1	+	21
TalAI	Os10g41640.1	-	71
TalAI	Os06g47830.1	+	293
TalAI	Os06g08140.1	+	302
TalAI	Os06g21820.1	-	57
TalAI	Os11g34210.1	+	343
TalAI	Os01g44980.1	-	326
TalAI	Os01g67330.1	+	342
TalAI	Os01g60549.1	-	71
TalAI	Os05g13490.1	+	182
TalAI	Os01g10490.1	+	247
TalAI	Os01g49010.1	+	268
TalAI	Os04g10190.1	+	126
TalAI	Os08g13760.1	+	125
TalAI	Os09g09860.1	+	126
TalAI	Os09g10080.1	+	126
TalAI	Os12g17310.1	+	261
TalAI	Os03g46320.1	+	186
TalAI	Os04g40870.1	+	305
TalAI	Os04g32890.1	+	268
TalAI	Os01g61730.1	-	58
TalAI	Os11g19864.1	+	437
TalAI	Os11g26110.1	+	124
TalAI	Os09g32620.1	+	47
TalAN	Os02g53220.1	+	87
TalAN	Os02g54110.1	+	95
TalAN	Os07g43180.1	+	26
TalAN	Os01g36540.1	+	218
TalAN	Os08g24434.1	+	73
TalAN	Os02g09710.1	+	129
TalAN	Os08g08080.1	+	168
TalAO	Os11g48040.1	+	106
TalAO	Os07g33240.1	+	317
TalAO	Os05g45070.1	+	237
TalAQ	Os03g60720.1	+	25
TalAQ	Os08g39174.1	-	445
TalAQ	Os04g33970.1	+	340
TalAQ	Os05g28650.1	+	216
TalAQ	Os04g50120.1	+	422
TalAQ	Os11g31430.1	+	10
TalAQ	Os01g60930.1	+	355
TalAQ	Os02g33660.1	+	230
TalAQ	Os06g07790.1	+	232
TalAQ	Os03g49180.1	+	473
TalAQ	Os02g52000.1	+	327
TalAQ	Os06g13030.1	+	409
TalAQ	Os06g51480.1	+	378
TalAR	Os07g10750.1	+	74
TalAR	Os09g08510.1	+	74
TalAR	Os02g44240.1	+	120
TalAR	Os02g47010.1	+	28
TalAR	Os05g02360.1	+	92
TalAR	Os09g13020.1	+	100
TalAR	Os08g04230.1	+	88
TalAR	Os04g40270.1	+	100
TalAR	Os02g47000.1	-	324
TalAR	Os06g34060.1	+	23
TalAR	Os10g13694.2	+	46
TalAR	Os08g16640.1	+	219
TalAR	Os04g51070.1	-	409
TalAS	Os07g23900.1	+	358
TalAS	Os12g41715.1	+	326
TalAS	Os01g08200.1	+	388
TalAS	Os03g58240.1	+	403
TalAS	Os04g25410.1	+	375
TalAS	Os01g16110.1	+	384
TalAS	Os04g02670.1	+	256
TalAS	Os07g14310.1	+	398
TalAS	Os01g33090.1	+	123
TalAS	Os10g11770.1	+	253
TalAS	Os02g24020.1	+	319
TalAS	Os12g10950.1	+	194
TalAS	Os07g18944.1	+	231
TalAS	Os02g51540.1	+	183
TalBA	Os03g17700.1	+	441
TalBA	Os04g52504.1	-	9
TalBA	Os07g04690.1	+	391
TalBJ	Os12g38350.1	+	263
TalBJ	Os06g24490.1	+	0
TalBJ	Os01g43280.1	+	268
TalBJ	Os05g40710.1	+	191
TalBJ	Os10g33210.1	-	258
TalBJ	Os02g34460.2	-	15
TalBJ	Os01g25070.1	+	105
TalBJ	Os04g27670.1	+	410
TalBJ	Os05g04090.1	-	187
TalBJ	Os08g08960.1	+	269
TalBJ	Os10g39380.1	+	266
TalBJ	Os08g33280.1	-	162
TalBJ	Os02g12550.1	+	288
TalBJ	Os11g31090.1	+	266
TalBJ	Os12g41110.1	+	263
TalBJ	Os03g59430.2	+	263
TalBJ	Os02g32220.1	+	221
TalCA	Os11g35390.1	-	167
TalCA	Os01g07460.1	+	161
TalCA	Os04g03860.1	+	260
TalCA	Os09g36680.1	+	270
TalCA	Os01g09870.1	+	254
TalCA	Os01g63510.1	+	265
TalCA	Os06g04670.1	+	147
TalCA	Os04g08200.1	+	213
TalCA	Os04g35010.1	+	70
TalCA	Os11g07910.1	+	120
TalCA	Os11g11810.1	+	234
TalCA	Os03g04720.1	+	70
TalCA	Os05g33260.2	+	17
TalCA	Os01g48130.1	+	246
TalCA	Os06g04030.1	+	26
TalCA	Os05g11840.1	-	130
TalCA	Os06g47700.1	+	269
TalCA	Os04g51060.1	-	36
TalCA	Os06g41610.1	+	189

## Sheet: positives Xoc
TALE	Gene	Strand	Position
TalAD	Os02g48570.1	+	381
TalAF	Os02g46480.1	+	136
TalAF	Os02g06130.1	+	208
TalAK	Os08g35110.1	-	82
TalAK	Os07g06970.1	+	290
TalAV	Os05g29710.1	+	246
TalAX	Os02g02190.1	+	267
TalAX	Os05g27590.1	+	266
TalAX	Os11g07770.1	+	241
TalAX	Os07g26520.1	+	155
TalAY	Os03g02240.1	+	221
TalBB	Os09g32100.1	+	232
TalBC	Os06g37080.1	+	269
TalBE	Os01g24710.1	+	174
TalBE	Os04g28210.1	+	241
TalBF	Os01g52130.1	+	241
TalBI	Os11g07911.1	+	197
TalBI	Os04g01690.1	+	337
TalBN	Os09g21380.1	+	265
TalBR	Os03g03034.1	+	315
TalBV	Os07g48450.1	+	272
TalBV	Os12g42970.1	+	270
TalBW	Os03g37840.1	+	148
TalBW	Os02g48570.1	+	182
TalBW	Os11g05690.2	+	267
TalCE	Os01g68790.1	+	340
TalCK	Os01g62570.1	+	123
TalCK	Os06g36270.1	+	272
TalCK	Os01g42520.1	+	299
TalCL	Os05g42150.1	+	426
TalBF	Os06g46500.1	+	366
TalBL	Os04g49194.1	+	273
TalBY	Os02g43760.1	+	334
TalBY	Os01g26370.1	+	310
TalCL	Os10g39840.1	+	253
TalCM	Os02g46910.1	+	219
TalBL	Os10g42110.1	+	415
TalCM	Os05g39980.1	+	269
TalAD	Os03g51760.1	+	101
TalBB	Os11g39050.1	-	186
TalBD	Os02g36850.1	+	98
TalBE	Os10g04370.1	+	200
TalBE	Os07g03279.1	+	292
TalBI	Os02g36850.1	+	392
TalBV	Os07g29310.1	+	191
TalCD	Os04g33810.1	+	303
TalCG	Os12g42200.1	+	305
TalAY	Os11g07600.1	+	40
TalAY	Os01g09880.1	+	238
TalBU	Os03g22020.1	-	246
TalBW	Os09g17190.1	+	139
TalCC	Os01g09700.1	+	214
TalCJ	Os01g40290.1	+	266
TalAX	Os01g59530.1	+	283
TalBI	Os02g51900.1	+	212
TalBI	Os12g06930.1	-	98
TalCB	Os05g02240.1	+	306
TalCG	Os03g08460.1	-	319
TalCH	Os03g56220.1	+	301
TalAK	Os02g11859.1	+	334
TalAV	Os02g51110.1	+	289
TalAY	Os03g55470.1	+	285
TalBB	Os03g05370.1	+	30
TalBC	Os10g20510.1	+	229
TalBN	Os08g27140.1	+	292
TalBR	Os02g47470.3	+	86
TalBU	Os09g39580.1	+	118
TalBV	Os03g03180.1	+	327
TalCM	Os03g18820.1	-	238
TalCS	Os04g56690.1	-	200

## Sheet: negatives Xoc
TALE	Gene	Strand	Position
TalAD	Os03g50980.1	+	390
TalAD	Os03g38020.1	-	341
TalAD	Os02g47580.1	+	473
TalAD	Os02g34210.1	+	227
TalAD	Os01g45274.1	-	105
TalAD	Os01g14310.1	+	7
TalAD	Os01g21930.1	+	165
TalAD	Os12g30630.1	-	98
TalAD	Os03g17940.1	+	424
TalAD	Os01g68900.1	+	414
TalAD	Os02g30320.1	+	254
TalAD	Os03g16550.1	+	158
TalAD	Os03g11930.1	+	76
TalAD	Os06g12310.1	+	147
TalAD	Os03g55550.1	+	41
TalAD	Os12g08480.1	-	54
TalAD	Os01g40630.1	+	447
TalAF	Os05g46874.1	+	36
TalAF	Os04g13530.1	+	146
TalAF	Os07g24330.1	-	273
TalAF	Os04g14420.1	+	37
TalAF	Os12g37710.1	+	19
TalAF	Os09g08280.1	+	140
TalAF	Os01g11270.1	-	135
TalAF	Os03g62060.1	-	211
TalAF	Os05g10700.1	+	149
TalAF	Os11g34180.1	-	45
TalAF	Os03g51750.1	+	23
TalAF	Os10g21470.1	+	53
TalAF	Os05g41880.1	+	141
TalAF	Os07g46660.1	+	61
TalAF	Os07g22390.1	+	166
TalAK	Os07g33200.1	+	461
TalAK	Os01g06540.1	+	140
TalAK	Os07g48900.1	+	427
TalAK	Os05g37884.1	-	169
TalAK	Os06g11740.1	-	105
TalAK	Os03g58090.1	+	333
TalAK	Os02g31950.1	+	277
TalAK	Os02g05260.1	+	183
TalAK	Os06g24711.1	+	294
TalAK	Os02g14700.1	-	154
TalAK	Os03g13220.1	-	211
TalAK	Os10g36750.1	+	3
TalAK	Os11g06590.1	+	45
TalAK	Os11g29750.1	+	256
TalAK	Os01g31940.1	+	348
TalAK	Os08g41950.2	+	451
TalAK	Os11g43404.1	+	308
TalAK	Os03g57410.1	+	273
TalAK	Os06g12690.1	-	303
TalAK	Os07g46490.1	+	384
TalAK	Os04g12120.1	-	234
TalAK	Os09g14630.1	-	235
TalAK	Os09g24730.1	-	234
TalAK	Os05g03800.1	+	272
TalAK	Os10g41100.1	+	298
TalAK	Os01g39810.1	+	430
TalAK	Os05g25510.1	-	4
TalAK	Os12g10340.1	+	232
TalAK	Os04g24780.1	+	238
TalAT	Os10g13820.1	+	19
TalAT	Os11g14544.1	+	325
TalAT	Os01g29300.1	-	79
TalAT	Os10g20890.1	+	122
TalAT	Os06g49500.1	+	173
TalAT	Os02g30760.1	-	403
TalAT	Os03g25510.1	-	138
TalAT	Os07g29900.1	-	278
TalAT	Os10g06860.1	-	253
TalAT	Os10g23250.1	-	253
TalAT	Os11g23242.1	-	138
TalAT	Os08g01470.1	+	18
TalAT	Os04g28640.1	-	1
TalAT	Os05g39790.1	-	195
TalAT	Os03g28270.1	-	118
TalAT	Os10g42240.1	+	181
TalAT	Os02g12520.1	+	40
TalAV	Os11g37410.1	+	96
TalAV	Os05g09620.2	-	118
TalAV	Os10g16390.1	+	16
TalAV	Os05g40180.1	+	185
TalAV	Os02g27820.1	+	194
TalAV	Os10g31100.1	+	193
TalAV	Os12g39620.2	+	208
TalAV	Os04g12720.1	-	212
TalAV	Os04g45310.1	+	22
TalAV	Os11g30140.1	+	22
TalAV	Os12g10740.1	+	149
TalAV	Os07g19040.1	+	172
TalAV	Os05g35850.1	-	203
TalAV	Os05g32660.1	-	70
TalAV	Os04g39830.1	-	156
TalAV	Os06g22010.1	-	156
TalAV	Os02g32100.1	+	224
TalAX	Os02g27310.1	+	6
TalAX	Os05g16850.1	-	149
TalAX	Os08g09970.1	+	44
TalAX	Os07g15990.1	-	227
TalAX	Os03g63590.1	-	189
TalAX	Os06g31220.1	-	59
TalAX	Os07g02470.1	+	1
TalAX	Os12g05590.1	+	345
TalAX	Os05g27170.1	+	13
TalAX	Os09g07910.1	-	67
TalAX	Os07g35710.1	-	340
TalAX	Os12g42730.1	+	331
TalAX	Os04g32800.1	+	270
TalAX	Os07g31410.1	+	155
TalAY	Os01g09880.1	+	238
TalAY	Os03g55470.1	+	285
TalAY	Os03g62090.1	-	326
TalAY	Os01g06540.1	+	118
TalAY	Os04g47970.1	+	400
TalAY	Os05g47830.1	+	292
TalAY	Os08g13920.1	+	431
TalAY	Os05g34610.1	+	209
TalAY	Os02g17190.1	-	420
TalAY	Os03g45870.1	+	302
TalAY	Os02g38300.1	+	389
TalAY	Os04g39100.1	+	305
TalAY	Os04g20740.1	+	161
TalAZ	Os12g40390.1	+	158
TalAZ	Os02g54000.1	+	416
TalAZ	Os05g32860.1	+	239
TalAZ	Os02g19740.1	+	195
TalAZ	Os10g22356.1	-	204
TalAZ	Os09g30040.1	+	226
TalAZ	Os10g22630.1	-	441
TalAZ	Os08g19610.2	-	7
TalAZ	Os06g11308.1	+	224
TalAZ	Os12g08160.1	+	155
TalAZ	Os08g20010.1	-	159
TalAZ	Os05g29010.1	+	248
TalAZ	Os01g28690.1	+	363
TalAZ	Os09g17650.1	-	277
TalBB	Os01g55370.1	-	460
TalBB	Os02g31060.1	-	256
TalBB	Os03g11050.1	+	20
TalBB	Os04g02150.1	+	152
TalBB	Os06g10390.1	+	15
TalBB	Os10g29180.1	+	41
TalBB	Os05g30540.1	-	277
TalBB	Os03g58570.1	-	7
TalBB	Os05g06210.1	-	22
TalBB	Os03g24460.2	+	84
TalBB	Os05g05100.1	+	172
TalBB	Os07g12940.1	+	261
TalBB	Os03g58340.1	-	84
TalBB	Os09g19260.1	+	54
TalBB	Os01g41530.1	+	247
TalBC	Os02g31926.1	+	86
TalBC	Os06g22230.1	-	46
TalBC	Os07g03025.1	-	207
TalBC	Os03g55350.1	+	68
TalBC	Os01g01520.1	-	144
TalBC	Os01g19980.1	+	252
TalBC	Os09g09730.1	+	88
TalBC	Os10g19925.1	-	234
TalBC	Os07g24010.1	-	204
TalBC	Os09g16600.1	-	243
TalBC	Os06g50430.1	+	220
TalBC	Os08g21080.1	-	77
TalBD	Os03g31240.1	-	237
TalBD	Os12g36194.1	-	62
TalBD	Os10g16890.1	+	45
TalBD	Os03g01222.1	-	137
TalBD	Os03g50670.1	-	147
TalBD	Os02g55770.1	+	105
TalBD	Os04g48730.1	-	5
TalBD	Os07g12620.1	+	16
TalBD	Os01g35504.1	+	136
TalBD	Os02g15110.1	+	123
TalBD	Os02g36850.1	+	98
TalBD	Os01g63830.1	+	390
TalBD	Os01g45274.2	+	384
TalBD	Os11g39480.1	+	29
TalBD	Os01g04640.1	+	233
TalBD	Os09g11280.1	+	85
TalBD	Os06g01250.1	-	148
TalBD	Os01g29190.1	+	194
TalBD	Os02g33170.1	+	98
TalBE	Os06g44280.1	+	202
TalBE	Os04g45730.1	+	164
TalBE	Os08g43230.1	+	76
TalBE	Os01g54820.1	+	192
TalBE	Os03g52030.1	+	210
TalBE	Os08g39250.1	+	250
TalBE	Os09g27420.1	+	245
TalBE	Os08g31600.1	+	136
TalBE	Os02g20210.1	+	220
TalBE	Os08g19150.1	+	35
TalBE	Os02g05280.1	-	249
TalBE	Os01g14540.1	+	62
TalBE	Os02g48910.1	+	205
TalBE	Os06g40000.1	+	172
TalBE	Os05g28990.1	-	22
TalBE	Os02g19710.1	-	48
TalBE	Os03g37710.1	+	227
TalBF	Os03g21140.1	-	403
TalBF	Os04g56230.1	-	53
TalBF	Os06g22290.1	-	237
TalBF	Os01g12720.1	+	308
TalBF	Os07g37330.1	-	136
TalBF	Os06g38810.1	+	250
TalBF	Os03g13030.1	+	283
TalBF	Os01g41730.1	+	146
TalBF	Os03g15800.1	+	55
TalBF	Os05g44350.1	-	147
TalBF	Os10g24310.1	-	276
TalBG	Os04g58560.1	+	259
TalBG	Os04g41890.1	-	215
TalBG	Os04g58564.1	+	397
TalBG	Os10g37850.2	-	337
TalBG	Os08g04480.1	+	182
TalBG	Os12g18660.1	+	139
TalBG	Os07g10640.1	+	260
TalBG	Os09g08000.1	+	207
TalBG	Os06g45050.1	+	173
TalBG	Os11g29370.1	+	299
TalBG	Os03g16718.1	+	54
TalBG	Os01g49860.1	-	19
TalBG	Os04g12130.1	+	145
TalBG	Os07g05720.1	+	324
TalBG	Os02g35530.1	+	166
TalBG	Os08g25200.1	-	277
TalBG	Os01g09930.1	+	37
TalBI	Os07g45660.1	+	53
TalBI	Os01g22220.1	-	46
TalBI	Os05g41130.1	-	157
TalBI	Os03g55704.1	-	247
TalBI	Os09g14480.1	+	228
TalBI	Os07g08140.1	+	307
TalBI	Os05g40330.1	+	315
TalBI	Os06g51390.2	+	55
TalBI	Os02g57450.1	+	22
TalBI	Os07g48596.1	+	246
TalBI	Os02g07000.1	+	473
TalBI	Os01g18780.1	-	45
TalBI	Os08g07540.1	+	415
TalBI	Os11g06500.1	-	19
TalBI	Os06g31380.1	-	140
TalBI	Os06g21099.1	+	446
TalBL	Os09g16160.1	+	47
TalBL	Os07g26310.1	+	24
TalBL	Os05g13840.1	+	169
TalBL	Os01g34320.1	+	102
TalBL	Os04g45930.1	+	439
TalBL	Os05g15850.1	+	153
TalBL	Os08g42690.1	+	261
TalBL	Os04g33780.1	-	102
TalBL	Os12g20090.1	-	220
TalBL	Os01g70060.1	+	343
TalBL	Os09g02814.1	+	286
TalBL	Os12g28240.1	+	186
TalBL	Os08g27720.1	+	342
TalBL	Os05g35870.1	+	88
TalBL	Os09g17180.1	+	124
TalBL	Os05g47670.1	+	266
TalBL	Os06g20190.1	-	105
TalBN	Os11g24110.1	+	234
TalBN	Os02g31950.1	+	154
TalBN	Os06g31220.1	+	223
TalBN	Os11g08265.1	+	251
TalBN	Os01g54050.1	-	241
TalBN	Os03g01200.1	+	116
TalBN	Os08g01980.1	+	159
TalBN	Os04g24880.1	+	68
TalBN	Os09g37350.1	+	264
TalBN	Os11g32750.1	+	403
TalBN	Os02g40410.2	+	271
TalBN	Os09g12460.1	-	121
TalBN	Os05g25410.1	+	177
TalBN	Os09g37470.1	+	80
TalBN	Os01g50570.1	+	26
TalBN	Os01g29270.1	+	67
TalBN	Os02g30520.1	+	68
TalBO	Os07g20290.1	+	207
TalBO	Os04g05440.1	+	112
TalBO	Os04g11780.1	+	199
TalBO	Os05g05640.1	+	155
TalBO	Os06g16780.1	+	94
TalBO	Os07g04260.1	+	52
TalBO	Os07g16740.1	+	10
TalBO	Os08g04030.1	+	56
TalBO	Os12g04300.1	+	63
TalBO	Os01g29170.1	-	264
TalBO	Os05g05630.1	-	137
TalBO	Os07g41480.1	-	154
TalBO	Os08g35170.1	-	152
TalBO	Os11g08450.1	-	2
TalBO	Os12g30310.1	-	205
TalBO	Os04g32210.1	-	155
TalBO	Os04g39570.1	+	283
TalBO	Os01g08600.1	+	422
TalBO	Os04g17950.1	+	159
TalBO	Os05g36040.1	+	159
TalBR	Os06g09080.1	+	177
TalBR	Os05g47720.1	+	72
TalBR	Os04g36590.1	+	434
TalBR	Os11g24740.1	+	172
TalBR	Os08g15950.1	-	141
TalBR	Os04g41020.1	+	302
TalBR	Os03g47480.1	+	10
TalBR	Os05g33070.1	+	180
TalBR	Os06g45000.1	+	379
TalBR	Os01g68620.1	-	217
TalBR	Os07g20150.1	+	89
TalBR	Os02g22080.1	+	99
TalBR	Os12g16420.1	+	107
TalBR	Os03g19930.1	+	310
TalBU	Os02g42690.3	+	187
TalBU	Os03g30519.1	+	62
TalBU	Os07g48596.1	+	386
TalBU	Os02g37570.1	+	26
TalBU	Os06g23504.1	+	141
TalBU	Os08g42040.1	+	392
TalBU	Os07g05830.1	-	137
TalBU	Os10g04900.1	+	293
TalBU	Os08g41580.1	+	126
TalBU	Os11g07220.1	+	33
TalBU	Os11g22850.1	+	142
TalBU	Os01g04409.1	+	33
TalBU	Os10g29560.1	+	134
TalBU	Os01g72230.1	-	440
TalBU	Os12g03130.1	+	197
TalBU	Os06g47410.1	+	182
TalBV	Os11g46070.1	+	350
TalBV	Os02g02620.1	+	96
TalBV	Os01g10260.1	+	8
TalBV	Os02g49460.1	+	379
TalBV	Os11g41130.2	+	274
TalBV	Os03g10410.1	+	62
TalBV	Os07g05145.1	+	332
TalBV	Os08g33460.1	+	41
TalBV	Os01g24880.1	+	171
TalBV	Os04g02460.1	+	123
TalBV	Os03g27530.1	-	209
TalBV	Os04g22510.1	-	54
TalBV	Os08g43910.1	+	197
TalBV	Os11g06200.1	-	137
TalBV	Os12g06010.1	+	95
TalBV	Os08g08120.1	-	99
TalBW	Os09g20250.1	-	168
TalBW	Os08g05840.1	-	404
TalBW	Os01g18900.1	+	181
TalBW	Os09g28550.1	+	180
TalBW	Os04g44820.1	+	272
TalBW	Os10g23300.1	-	218
TalBW	Os01g15950.1	-	202
TalBW	Os03g41940.1	+	164
TalBW	Os11g32740.1	+	233
TalBW	Os05g05920.1	+	273
TalBW	Os02g12060.1	+	62
TalBW	Os12g24540.1	-	223
TalBW	Os01g14514.1	+	387
TalBW	Os02g41954.1	+	267
TalBW	Os05g34240.1	+	441
TalBY	Os11g33134.1	+	261
TalBY	Os04g04070.1	+	240
TalBY	Os11g27550.1	+	103
TalBY	Os03g07994.1	+	368
TalBY	Os05g09380.1	+	182
TalBY	Os07g33670.1	+	371
TalBY	Os04g09810.1	-	97
TalBY	Os09g16920.1	+	354
TalBY	Os09g19150.1	+	58
TalBY	Os01g12860.1	+	290
TalBY	Os02g10000.1	+	1
TalBY	Os01g60730.1	+	359
TalBY	Os03g03640.1	+	364
TalBY	Os10g20560.1	+	109
TalCE	Os12g10080.1	+	1
TalCE	Os09g25210.1	-	233
TalCE	Os06g08840.1	+	240
TalCE	Os06g46510.1	+	245
TalCE	Os06g17480.1	+	269
TalCE	Os09g23130.1	+	208
TalCE	Os03g47260.1	+	213
TalCE	Os04g02870.1	+	312
TalCE	Os01g70720.1	+	481
TalCE	Os03g11370.1	-	103
TalCE	Os04g47990.2	-	408
TalCE	Os07g13260.1	+	270
TalCE	Os07g31160.1	+	245
TalCE	Os04g59270.1	+	204
TalCE	Os07g07270.1	+	344
TalCK	Os08g14070.1	+	368
TalCK	Os10g26640.1	+	225
TalCK	Os07g33210.1	-	167
TalCK	Os04g12280.1	+	210
TalCK	Os02g10020.1	+	269
TalCK	Os03g15200.1	+	153
TalCK	Os02g31120.1	+	121
TalCK	Os01g17970.1	+	19
TalCK	Os09g37060.1	+	269
TalCK	Os03g04230.1	-	275
TalCK	Os11g20420.1	-	118
TalCK	Os01g51670.1	+	85
TalCK	Os07g20340.1	+	236
TalCK	Os01g32080.1	+	426
TalCK	Os06g12410.1	+	152
TalCK	Os08g21879.1	-	321
TalCL	Os07g03025.1	+	328
TalCL	Os01g27070.1	-	68
TalCL	Os09g25784.1	-	150
TalCL	Os01g46310.1	+	129
TalCL	Os06g33410.1	-	213
TalCL	Os11g42350.1	+	214
TalCL	Os12g23790.1	+	188
TalCL	Os10g14920.1	-	210
TalCL	Os01g29830.1	+	124
TalCL	Os06g51120.1	-	274
TalCL	Os03g28330.2	+	80
TalCL	Os01g17065.1	+	22
TalCL	Os03g05520.1	+	40
TalCL	Os08g08030.1	+	51
TalCL	Os02g52770.1	+	72
TalCL	Os03g47600.1	-	11
TalCL	Os05g00996.1	-	12
TalCL	Os07g04480.1	-	215
TalCM	Os04g51370.1	-	267
TalCM	Os11g01260.1	-	270
TalCM	Os06g23160.1	+	103
TalCM	Os11g43600.1	+	287
TalCM	Os04g57060.1	-	153
TalCM	Os09g08350.1	-	63
TalCM	Os01g44390.1	+	188
TalCM	Os07g07820.1	+	319
TalCM	Os01g62380.1	+	286
TalCM	Os01g43680.1	-	157
TalCM	Os07g27070.1	+	81
TalCM	Os11g21790.1	-	88
TalCM	Os08g38030.1	-	161
TalCM	Os03g43160.1	-	86
TalCM	Os04g27710.1	-	88
TalCM	Os03g01430.1	+	218
TalCM	Os08g15300.1	+	66
TalCM	Os06g39600.1	+	254
TalAD	Os12g04740.1	+	369
TalAF	Os11g10250.1	-	112
TalAF	Os11g07420.1	-	90
TalAF	Os11g08820.1	+	111
TalAF	Os09g26940.1	-	22
TalAF	Os12g32440.1	+	85
TalAF	Os04g33570.1	-	320
TalAF	Os04g58730.1	-	129
TalAF	Os11g02080.1	-	241
TalAF	Os04g30850.1	+	98
TalAF	Os03g27580.1	-	92
TalAF	Os05g19660.1	-	54
TalAF	Os04g22720.1	+	82
TalAF	Os12g31380.1	-	195
TalAF	Os02g05070.1	-	18
TalAF	Os05g10300.1	+	143
TalAF	Os11g01230.1	-	104
TalAF	Os01g70600.1	+	68
TalAJ	Os09g34240.1	+	194
TalAJ	Os06g20640.1	+	21
TalAJ	Os11g03150.1	-	251
TalAJ	Os07g39340.1	+	209
TalAJ	Os07g28990.1	+	267
TalAJ	Os11g16710.1	-	114
TalAJ	Os07g12240.1	+	12
TalAJ	Os01g33420.1	-	123
TalAJ	Os09g29920.1	-	228
TalAJ	Os07g39620.1	-	181
TalAJ	Os01g27834.1	+	268
TalAJ	Os11g38140.1	+	286
TalAJ	Os05g38520.1	+	382
TalAJ	Os11g40610.5	-	217
TalAJ	Os04g27860.1	+	222
TalAJ	Os07g25730.1	-	486
TalAJ	Os09g17890.1	+	153
TalAJ	Os06g44730.1	+	59
TalAJ	Os01g45920.1	-	247
TalAT	Os01g40860.1	+	186
TalAU	Os04g13910.1	-	16
TalAU	Os02g08000.1	+	261
TalAU	Os07g31599.1	+	214
TalAU	Os04g49748.1	+	258
TalAU	Os01g09305.1	-	211
TalAU	Os01g67730.1	+	129
TalAU	Os01g36760.1	+	1
TalAU	Os04g21130.1	+	20
TalAU	Os06g25180.1	-	25
TalAU	Os07g25230.1	-	25
TalAU	Os12g15350.1	-	25
TalAU	Os01g67720.1	-	97
TalAU	Os01g55050.1	+	163
TalAU	Os12g38860.1	+	127
TalAU	Os08g02380.1	+	181
TalAU	Os07g43200.1	+	212
TalAU	Os06g14090.1	+	190
TalAU	Os11g47350.1	+	181
TalAY	Os07g47580.3	+	324
TalAZ	Os03g40010.1	-	7
TalAZ	Os03g49960.1	+	300
TalBF	Os01g09790.1	+	157
TalBF	Os05g23720.1	+	167
TalBF	Os07g13634.1	+	233
TalBF	Os05g01380.1	-	318
TalBG	Os06g02250.1	+	133
TalBG	Os09g06870.1	+	46
TalBG	Os04g03130.1	-	59
TalBG	Os02g04020.1	-	12
TalBG	Os05g48350.1	+	189
TalBG	Os04g06388.1	-	117
TalBG	Os04g06440.1	-	117
TalBG	Os04g35460.1	-	11
TalBG	Os02g42280.1	-	128
TalBG	Os11g26840.1	+	173
TalBG	Os01g09860.1	-	122
TalBG	Os06g32480.1	+	250
TalBG	Os01g54800.1	+	25
TalBG	Os03g49590.1	-	94
TalBG	Os11g37860.1	+	253
TalBG	Os06g45970.1	+	160
TalBL	Os02g21670.1	-	193
TalBL	Os08g07170.1	+	125
TalBL	Os02g50710.1	-	343
TalBL	Os12g02105.1	+	93
TalBL	Os01g22700.1	-	69
TalBL	Os02g14460.1	+	96
TalBL	Os03g27310.1	-	224
TalBL	Os08g14860.1	-	288
TalBL	Os06g06115.1	+	8
TalBL	Os06g06260.1	+	286
TalBL	Os10g21380.1	+	41
TalBL	Os05g37400.1	+	296
TalBL	Os01g72920.1	-	23
TalBL	Os03g45480.1	-	132
TalBL	Os04g39770.1	-	95
TalBL	Os01g20030.1	+	127
TalBL	Os09g01460.1	+	139
TalBR	Os09g09420.1	-	457
TalBR	Os08g08380.1	-	246
TalBR	Os08g08630.1	-	246
TalBR	Os01g10470.1	+	224
TalBR	Os01g71300.2	-	431
TalBR	Os04g40190.1	+	372
TalBR	Os11g10970.1	+	104
TalBR	Os01g10010.1	+	261
TalBR	Os03g37869.1	+	115
TalBR	Os10g34520.1	+	277
TalBU	Os09g39580.1	+	118
TalBV	Os04g43910.1	+	166
TalBV	Os07g35680.1	+	308
TalBV	Os04g19470.1	-	200
TalBV	Os10g25560.1	+	90
TalBV	Os08g42410.1	+	381
TalBV	Os02g32530.1	+	322
TalBV	Os04g50090.1	-	232
TalBV	Os06g13100.1	-	55
TalBV	Os03g52690.1	-	159
TalBV	Os02g07740.1	+	242
TalBV	Os12g22080.1	+	275
TalCL	Os07g29020.1	-	12
TalCL	Os10g03710.1	-	11
TalCL	Os07g04010.1	+	50
TalCL	Os02g20360.1	+	237
TalCL	Os10g39260.1	+	309
TalCL	Os03g51030.1	+	266
TalCM	Os12g05200.1	+	138
TalCM	Os03g01430.1	+	221
TalCM	Os08g35620.1	+	251
TalCM	Os01g19160.1	+	474
TalCM	Os07g42780.1	-	137
TalCM	Os03g53740.1	+	263
TalCM	Os10g41390.1	+	141
TalCM	Os04g04210.1	+	149
TalCM	Os09g25950.1	+	165
TalCM	Os04g23689.1	+	217
TalCM	Os01g57310.1	+	348
TalCM	Os09g25945.1	-	96
TalCM	Os01g42040.1	+	341
TalCM	Os11g20050.1	+	124
TalCM	Os10g31110.1	+	13
TalCM	Os05g04820.1	+	327
TalCM	Os10g25487.1	+	26
TalAT	Os12g40890.1	+	296
TalAY	Os09g32040.1	-	170
TalBF	Os01g47050.1	+	339
TalBR	Os07g42354.1	-	102
TalBR	Os03g26200.1	+	168
TalBR	Os05g39510.1	+	137
TalBU	Os02g51440.1	-	391
TalBU	Os01g27700.1	-	270
TalBU	Os03g13010.1	+	277
TalBU	Os09g32290.1	+	320
TalBU	Os02g32465.1	+	56
TalBU	Os02g01540.1	+	271
TalBU	Os05g28040.1	+	33
TalBU	Os09g06499.1	+	88
TalBU	Os11g42525.1	+	118
TalBU	Os07g13840.1	+	268
TalBU	Os09g34020.1	+	307
TalBU	Os01g06050.1	+	157
TalBY	Os12g41210.1	+	277
TalBY	Os12g02130.1	+	369
TalBY	Os04g35190.1	+	231
TalBY	Os10g29040.1	-	203
TalBY	Os11g40330.1	-	205
TalBY	Os11g25750.1	+	102
TalBY	Os02g47550.1	+	140
TalBY	Os10g07576.1	+	19
TalBY	Os01g25679.1	-	129
TalBY	Os01g46632.1	-	129
TalBY	Os01g47140.1	-	58
TalBY	Os04g16700.1	-	58
TalBY	Os05g20520.1	-	129
TalCK	Os02g42100.1	-	246
TalCK	Os01g65840.1	+	345
TalCK	Os09g26720.1	+	124
TalCK	Os08g38570.1	-	85
TalCK	Os04g10260.1	+	117
TalCK	Os04g56580.1	+	425
TalCK	Os06g20400.1	+	396
TalCK	Os10g42900.1	-	84
TalCK	Os11g39480.1	-	69
TalCK	Os06g41030.1	+	232
TalCK	Os11g09979.1	+	288
TalCK	Os02g09900.1	+	150
TalCK	Os07g41190.1	+	311
TalCK	Os02g49030.1	+	90
TalCK	Os08g25670.1	+	21
TalCK	Os06g46040.1	-	17
TalCM	Os10g13580.1	+	91
TalCM	Os08g16230.1	+	116
TalCM	Os11g20050.1	+	123
TalCM	Os03g03164.1	+	32
TalCM	Os04g43519.1	+	152
TalCM	Os11g20040.1	-	30
TalCM	Os10g30310.1	+	182
TalCM	Os07g34580.1	-	176
TalCM	Os10g06350.1	+	115
TalAD	Os09g31140.1	+	339
TalAD	Os10g27174.1	+	463
TalAD	Os09g07160.1	+	112
TalAT	Os04g08740.2	+	368
TalAV	Os06g41950.1	+	185
TalAV	Os11g35530.1	-	205
TalAV	Os06g11200.1	+	387
TalAV	Os08g27840.2	+	316
TalAV	Os06g05870.1	-	179
TalAV	Os04g37420.1	-	209
TalAV	Os05g03830.1	+	274
TalAV	Os05g37720.1	-	224
TalAV	Os04g59440.1	-	69
TalAY	Os02g21040.1	+	261
TalBB	Os05g31420.1	+	20
TalBB	Os10g34640.1	-	26
TalBB	Os02g55370.1	+	139
TalBB	Os10g01320.1	+	172
TalBB	Os09g02250.1	-	266
TalBB	Os08g40640.1	-	230
TalBB	Os11g19530.1	+	234
TalBB	Os06g21270.1	-	260
TalBB	Os03g62110.2	+	170
TalBB	Os01g70660.1	+	265
TalBB	Os09g09480.1	-	49
TalBB	Os08g39900.1	-	249
TalBB	Os01g43340.1	-	78
TalBB	Os05g02260.1	+	146
TalBB	Os06g05610.1	-	156
TalBC	Os01g58430.1	+	28
TalBC	Os01g23940.1	+	171
TalBC	Os01g36270.1	+	171
TalBC	Os07g20230.1	+	208
TalBC	Os01g46984.1	+	243
TalBC	Os10g37850.2	+	393
TalBC	Os07g20240.1	-	274
TalBC	Os04g04990.1	+	99
TalBC	Os03g49170.1	+	92
TalBC	Os01g52680.1	+	166
TalBC	Os09g26970.1	+	210
TalBC	Os04g54180.1	+	351
TalBC	Os01g47860.1	+	92
TalBC	Os06g44430.1	-	38
TalBC	Os01g68870.1	+	253
TalBC	Os03g28990.1	+	40
TalBC	Os05g51640.1	+	76
TalBE	Os06g44060.1	+	352
TalBE	Os07g49410.1	+	111
TalBE	Os03g19990.1	+	311
TalBE	Os11g43890.1	+	155
TalBE	Os07g03368.1	+	155
TalBE	Os07g03458.1	+	225
TalBE	Os05g41890.1	-	103
TalBE	Os01g59250.1	-	94
TalBE	Os03g63950.1	-	77
TalBE	Os06g06990.1	+	215
TalBE	Os01g38300.1	+	109
TalBE	Os03g55389.1	-	57
TalBE	Os03g19590.1	+	313
TalBE	Os06g01750.1	+	133
TalBE	Os11g40220.1	+	55
TalBF	Os04g19010.1	+	9
TalBF	Os05g11540.1	-	217
TalBF	Os06g12690.1	-	79
TalBF	Os02g37590.1	+	477
TalBI	Os08g40070.1	+	117
TalBI	Os04g53170.1	+	53
TalBI	Os08g19140.1	+	273
TalBI	Os09g04860.1	+	111
TalBL	Os10g13550.1	+	363
TalBL	Os10g31950.1	+	362
TalBL	Os11g08290.1	+	215
TalBL	Os02g29160.1	+	42
TalBL	Os02g56940.1	-	99
TalBL	Os03g30530.1	-	417
TalBL	Os03g58700.1	-	38
TalBO	Os04g32210.1	-	154
TalBO	Os06g11410.1	-	205
TalBO	Os03g13150.1	+	76
TalBO	Os07g31190.1	-	143
TalBO	Os08g11930.1	-	206
TalBO	Os02g51830.1	+	109
TalBO	Os07g29500.1	+	159
TalBO	Os03g61720.1	-	194
TalBO	Os03g61180.1	+	16
TalBO	Os08g28880.1	-	30
TalBO	Os08g22640.1	+	158
TalBO	Os11g04620.1	+	159
TalBO	Os02g51840.1	-	301
TalBO	Os09g28310.1	+	383
TalBO	Os08g24610.1	+	141
TalBR	Os11g11890.1	+	73
TalBR	Os03g63540.1	-	103
TalBR	Os04g52140.1	+	321
TalBR	Os06g19660.1	+	262
TalBR	Os12g32020.1	+	89
TalBR	Os10g31910.1	+	53
TalBR	Os05g46150.1	+	14
TalBR	Os03g22670.1	+	446
TalBR	Os09g11760.1	+	231
TalBU	Os06g04350.1	-	166
TalBU	Os02g37300.1	+	226
TalBU	Os10g40580.1	+	159
TalBU	Os01g45190.1	+	81
TalBU	Os12g34096.1	+	425
TalBU	Os07g43670.1	+	164
TalBU	Os04g30570.1	+	228
TalBU	Os06g49010.4	+	429
TalBU	Os01g08190.2	-	359
TalBU	Os10g31510.1	+	136
TalBU	Os02g12870.2	-	259
TalBU	Os01g73180.1	+	128
TalBU	Os03g13160.1	+	331
TalBU	Os07g44840.1	+	111
TalBU	Os05g14890.1	+	7
TalBV	Os04g46350.1	-	165
TalBV	Os12g25100.1	+	111
TalBV	Os03g29206.1	+	58
TalBV	Os04g21970.1	+	60
TalBV	Os12g17110.1	+	60
TalBV	Os04g21950.1	+	82
TalBV	Os06g36370.1	-	79
TalBV	Os03g05390.1	+	113
TalBV	Os01g09850.1	-	334
TalBV	Os03g18860.1	+	45
TalBV	Os06g51000.1	+	125
TalBV	Os03g25100.1	+	61
TalBV	Os05g33830.1	+	16
TalBV	Os01g41890.1	+	31
TalBV	Os11g10460.1	+	259
TalBV	Os12g02490.1	+	95
TalBV	Os07g36080.1	+	196
TalBW	Os03g07920.1	+	267
TalBW	Os06g40090.1	+	270
TalCD	Os10g26660.1	+	314
TalCD	Os03g60210.1	+	255
TalCD	Os05g08750.1	+	311
TalCD	Os03g48810.1	-	175
TalCD	Os09g29170.1	-	242
TalCD	Os01g06540.1	+	142
TalCD	Os06g11790.1	+	291
TalCD	Os05g06910.1	+	302
TalCD	Os04g35230.1	+	93
TalCD	Os02g19450.1	+	117
TalCD	Os05g34810.1	-	86
TalCD	Os07g43390.1	-	190
TalCD	Os04g10160.1	+	163
TalCD	Os05g02310.1	+	438
TalCD	Os01g39330.1	+	108
TalCD	Os08g08190.1	+	277
TalCD	Os03g21000.1	+	345
TalCD	Os04g32710.1	+	118
TalCE	Os09g30070.1	+	455
TalCE	Os08g03640.1	-	404
TalCG	Os02g10120.1	+	99
TalCG	Os09g39520.1	+	137
TalCG	Os02g28870.1	+	185
TalCG	Os08g43780.1	-	201
TalCG	Os05g08010.1	-	144
TalCG	Os12g33952.1	+	65
TalCG	Os12g34064.1	+	65
TalCG	Os09g21310.1	+	194
TalCG	Os02g37254.1	-	8
TalCG	Os04g43210.2	+	480
TalCG	Os08g45070.1	-	170
TalCG	Os08g29940.1	+	148
TalCG	Os06g23480.1	-	95
TalCG	Os01g36200.1	+	155
TalCG	Os08g07480.1	+	106
TalCL	Os03g43420.1	+	280
TalCL	Os12g20280.1	+	170
TalCL	Os06g27810.1	-	132
TalCL	Os10g08640.1	+	32
TalCL	Os05g23470.1	+	48
TalCL	Os02g45370.1	+	95
TalCL	Os10g38370.1	+	93
TalCL	Os11g08160.1	+	95
TalCL	Os12g15630.1	+	95
TalCL	Os06g21300.1	+	125
TalCL	Os10g32580.1	+	186
TalCL	Os03g52410.1	-	117
TalCL	Os07g18070.1	+	61
TalCN	Os04g50184.1	+	167
TalCN	Os06g10990.1	+	191
TalCN	Os08g04520.1	+	139
TalCN	Os09g20310.1	+	276
TalCN	Os03g31026.1	+	54
TalCN	Os03g43920.1	+	97
TalCN	Os03g59790.1	+	177
TalCN	Os06g34780.1	+	21
TalCN	Os07g35870.1	+	191
TalCN	Os02g35460.1	+	291
TalCN	Os04g56830.1	+	54
TalCN	Os05g30720.1	+	151
TalCN	Os02g32340.1	+	76
TalCN	Os11g14880.1	+	295
TalCN	Os07g16130.1	+	264
TalCN	Os12g43640.1	+	1
TalCN	Os10g33640.1	+	97
TalCN	Os04g48000.1	+	235
TalCO	Os03g03654.1	-	174
TalCO	Os07g35660.1	+	307
TalCO	Os02g36880.1	+	304
TalCO	Os05g32620.1	+	198
TalCO	Os11g43790.1	+	237
TalCO	Os04g32860.1	+	56
TalCO	Os11g41260.1	+	158
TalCO	Os04g49620.1	+	247
TalCO	Os03g03630.1	+	267
TalCO	Os05g46760.1	+	250
TalCO	Os07g06100.1	+	130
TalCO	Os08g05870.1	+	218
TalCO	Os01g56310.1	+	118
TalCO	Os08g28360.1	+	149
TalCO	Os05g07240.1	+	12
TalCO	Os04g11962.1	+	237
TalCO	Os06g05880.1	+	274
TalCP	Os07g35470.1	+	20
TalCP	Os03g63660.1	+	237
TalCP	Os03g39960.1	+	324
TalCP	Os05g16395.1	+	205
TalCP	Os02g05720.1	+	54
TalCP	Os03g35610.1	-	237
TalCP	Os12g27050.1	+	263
TalCP	Os01g21620.1	+	12
TalCP	Os04g46930.1	+	323
TalCP	Os07g13319.1	+	186
TalCP	Os01g70390.1	-	330
TalCP	Os04g42930.1	+	316
TalCP	Os10g03669.2	+	99
TalCP	Os01g66520.1	+	394
TalCP	Os01g49550.1	+	111
TalCP	Os04g14860.1	-	240
TalCP	Os01g41860.1	+	118
TalCQ	Os11g34890.1	+	235
TalCQ	Os03g24730.1	-	28
TalCQ	Os02g24890.1	+	176
TalCQ	Os01g61340.1	-	88
TalCQ	Os01g18870.1	-	96
TalCQ	Os03g35640.1	-	190
TalCQ	Os08g14940.1	+	132
TalCQ	Os03g12360.2	+	146
TalCQ	Os01g46290.1	+	258
TalCQ	Os03g11980.1	+	185
TalCQ	Os01g74540.1	+	63
TalCQ	Os05g49250.1	+	236
TalCQ	Os11g35220.1	-	194
TalCQ	Os10g01420.1	+	256
TalCQ	Os10g03430.1	-	82
TalCQ	Os03g11990.1	-	256
TalCQ	Os02g40550.1	-	58
TalAF	Os09g19890.1	+	424
TalAF	Os05g35710.1	-	109
TalAK	Os05g27870.1	+	334
TalAK	Os06g10355.1	+	331
TalAK	Os01g59990.1	+	374
TalAK	Os11g47650.1	+	373
TalAK	Os08g35110.1	-	82
TalAU	Os04g32650.1	-	18
TalAU	Os10g08599.1	-	109
TalAU	Os05g48330.1	-	140
TalAU	Os04g58730.1	+	120
TalAU	Os01g24560.1	+	255
TalAU	Os01g24570.1	+	68
TalAU	Os01g16250.1	+	20
TalAV	Os03g16150.2	+	426
TalAZ	Os02g50600.1	+	311
TalAZ	Os02g47930.1	-	469
TalBB	Os06g40790.1	+	100
TalBB	Os11g43420.1	-	317
TalBB	Os01g61080.1	+	270
TalBB	Os04g33560.1	-	20
TalBB	Os12g40590.1	-	60
TalBB	Os09g32340.1	+	101
TalBB	Os01g06260.1	-	215
TalBB	Os10g29650.1	+	157
TalBB	Os05g36970.1	+	252
TalBB	Os05g28404.1	+	12
TalBC	Os02g01560.1	+	277
TalBC	Os01g34560.1	+	244
TalBC	Os08g33620.1	+	3
TalBC	Os11g34790.1	+	270
TalBC	Os09g39320.1	+	286
TalBC	Os09g18594.1	+	227
TalBC	Os03g51110.1	+	269
TalBC	Os01g21020.1	+	179
TalBC	Os07g47160.1	-	115
TalBC	Os06g48020.1	+	118
TalBC	Os02g45974.1	+	290
TalBC	Os02g39930.1	+	276
TalBC	Os06g39760.1	+	425
TalBC	Os12g08810.1	+	272
TalBF	Os01g70220.1	+	262
TalBF	Os04g40910.1	+	79
TalBF	Os01g63400.1	+	170
TalBG	Os02g39720.2	+	373
TalBR	Os06g05440.1	+	472
TalBR	Os01g04190.1	+	364
TalBU	Os06g49480.1	-	70
TalBV	Os07g29310.1	+	191
TalBY	Os01g68940.1	+	187
TalBY	Os08g32660.2	+	476
TalBY	Os06g09290.1	+	275
TalBY	Os09g33950.1	+	311
TalCG	Os01g04190.1	+	324
TalCG	Os02g25150.1	+	105
TalCG	Os03g20460.2	-	400
TalCG	Os06g04500.1	+	273
TalCG	Os09g20630.1	+	262
TalCG	Os02g25900.1	+	230
TalCK	Os03g19427.1	+	162
TalCK	Os02g36060.1	+	197
TalCK	Os02g19780.1	+	148
TalCK	Os10g22680.1	-	170
TalCK	Os09g03960.1	-	134
TalCK	Os06g06990.1	+	299
TalCK	Os05g47960.1	+	110
TalCK	Os10g39820.1	+	439
TalCK	Os01g60150.1	-	215
TalCK	Os04g22510.1	-	73
TalCK	Os01g49270.1	+	172
TalCK	Os07g01300.1	-	284
TalCK	Os08g36760.1	+	338
TalCK	Os04g42360.1	+	374
TalCL	Os03g05980.1	+	203
TalAT	Os04g28640.1	-	2
TalAT	Os02g57410.1	+	358
TalAT	Os12g40950.1	-	241
TalAT	Os11g41280.1	+	88
TalAT	Os04g55570.1	+	243
TalAT	Os09g16260.1	+	109
TalAT	Os03g15170.1	+	147
TalAT	Os04g21300.1	+	192
TalAT	Os06g17160.1	+	159
TalAT	Os08g08070.1	-	27
TalAT	Os05g34630.1	-	226
TalAT	Os02g30760.1	-	404
TalAT	Os03g25510.1	-	139
TalAT	Os07g29900.1	-	279
TalAT	Os10g06860.1	-	254
TalAT	Os10g23250.1	-	254
TalAV	Os04g37730.1	+	5
TalAX	Os05g20860.1	+	82
TalAX	Os07g14140.1	+	309
TalAX	Os09g13150.1	-	125
TalAX	Os01g15630.1	-	332
TalAX	Os01g08590.1	-	0
TalAX	Os11g40570.3	-	240
TalAX	Os05g34260.1	+	262
TalAY	Os06g41010.1	+	258
TalAY	Os01g63460.1	+	284
TalAY	Os03g15690.1	+	158
TalAY	Os02g03960.1	+	340
TalAY	Os11g08110.1	+	423
TalAY	Os08g33580.1	-	69
TalAY	Os03g40880.1	+	62
TalAY	Os04g49739.1	+	270
TalAY	Os12g09370.1	+	232
TalBC	Os09g11800.1	-	57
TalBC	Os08g03430.1	+	10
TalBC	Os09g26430.1	+	10
TalBC	Os12g18080.1	+	10
TalBC	Os09g03440.1	+	10
TalBC	Os11g15690.1	+	14
TalBC	Os03g32290.1	-	153
TalBC	Os07g20810.1	-	1
TalBC	Os01g43680.1	-	106
TalBC	Os03g11290.1	-	323
TalBC	Os06g25570.1	+	86
TalBC	Os10g20250.1	+	108
TalBD	Os07g07050.1	+	158
TalBD	Os03g15300.1	-	17
TalBD	Os09g16120.1	-	250
TalBD	Os12g01510.4	+	70
TalBD	Os04g40740.3	-	42
TalBF	Os02g47220.1	+	403
TalBF	Os03g51150.1	+	462
TalBF	Os03g12480.1	+	181
TalBF	Os04g04410.1	+	181
TalBF	Os04g34530.1	+	366
TalBF	Os05g39490.1	+	181
TalBF	Os06g42410.1	+	181
TalBF	Os06g42530.1	+	181
TalBF	Os07g04150.1	+	212
TalBF	Os03g41675.1	+	132
TalBF	Os04g54370.1	+	222
TalBF	Os12g27120.1	+	223
TalBF	Os03g39160.1	-	250
TalBF	Os12g41660.1	-	341
TalBF	Os05g24750.1	-	125
TalBF	Os06g16830.1	-	80
TalBF	Os09g15200.1	-	42
TalBF	Os02g37300.1	+	256
TalBF	Os03g13540.1	+	73
TalBF	Os11g15370.1	+	95
TalBI	Os08g06550.1	+	304
TalBI	Os11g29470.1	+	241
TalBI	Os11g30820.1	+	241
TalBI	Os01g18780.1	-	39
TalBI	Os03g20760.1	+	329
TalBI	Os01g72590.1	+	108
TalBI	Os05g35110.1	+	130
TalBI	Os09g29210.1	+	330
TalBI	Os06g41384.1	+	399
TalBI	Os02g20540.1	+	360
TalBI	Os02g31290.1	-	463
TalBI	Os09g25970.1	+	90
TalBI	Os04g40030.1	+	316
TalBL	Os02g03860.1	-	112
TalBO	Os10g04450.1	-	298
TalBO	Os11g41310.1	+	89
TalBO	Os01g37470.1	+	474
TalBO	Os05g40270.4	+	415
TalBO	Os04g48390.1	+	205
TalBO	Os02g49360.1	+	251
TalBO	Os01g24880.1	+	58
TalBO	Os12g25850.1	-	121
TalBU	Os06g40320.1	-	156
TalBU	Os12g38580.1	+	134
TalBU	Os04g33990.1	-	42
TalBU	Os06g14379.1	+	270
TalBU	Os12g36160.1	+	237
TalBU	Os09g34870.1	-	259
TalBU	Os04g06300.1	-	361
TalBU	Os04g32820.1	+	243
TalBU	Os08g42040.1	+	394
TalBU	Os01g65700.1	+	268
TalBU	Os04g28490.1	+	261
TalBU	Os03g62330.1	-	69
TalBU	Os06g08580.1	-	358
TalBU	Os05g44200.1	-	255
TalBU	Os09g38670.3	+	336
TalBU	Os02g15000.1	+	174
TalBU	Os04g46820.1	-	232
TalBU	Os07g29600.1	-	151
TalCB	Os10g30080.1	-	194
TalCB	Os06g11450.1	+	62
TalCB	Os01g28350.1	-	7
TalCB	Os03g55200.1	+	171
TalCB	Os05g03450.1	+	105
TalCB	Os07g40260.1	+	106
TalCB	Os05g14590.1	+	308
TalCB	Os07g11640.1	-	77
TalCB	Os03g30420.1	+	246
TalCB	Os03g07150.1	+	158
TalCB	Os12g09600.1	-	29
TalCB	Os06g23590.1	+	128
TalCB	Os12g38100.1	+	136
TalCB	Os01g41640.1	+	217
TalCB	Os03g19080.1	+	169
TalCB	Os12g43570.1	+	153
TalCC	Os01g01360.1	+	250
TalCC	Os01g06430.1	+	76
TalCC	Os01g07080.1	+	148
TalCC	Os01g07550.1	+	86
TalCC	Os01g08020.1	+	269
TalCC	Os01g08360.1	+	87
TalCC	Os01g09220.1	+	271
TalCC	Os01g09320.1	+	409
TalCC	Os01g10400.1	+	93
TalCC	Os01g10680.2	+	239
TalCC	Os01g11040.1	+	26
TalCC	Os01g12240.1	+	232
TalCC	Os01g13024.1	+	190
TalCC	Os01g13620.1	+	184
TalCF	Os02g04440.3	-	47
TalCF	Os05g26194.1	-	159
TalCF	Os01g27790.1	+	132
TalCF	Os06g44610.1	-	244
TalCF	Os08g13740.1	-	201
TalCF	Os05g28800.1	+	208
TalCF	Os04g33610.1	+	170
TalCF	Os06g46475.1	-	399
TalCF	Os02g51620.1	+	75
TalCF	Os06g38600.1	+	247
TalCF	Os02g27060.1	+	402
TalCF	Os03g28960.1	+	96
TalCF	Os11g47240.1	+	283
TalCF	Os09g35660.1	+	126
TalCF	Os02g05660.1	+	111
TalCF	Os03g01350.1	+	47
TalCF	Os05g45000.1	+	221
TalCH	Os07g25440.1	+	164
TalCH	Os03g19930.1	+	310
TalCH	Os08g15950.1	-	141
TalCH	Os01g68290.1	+	13
TalCH	Os01g66420.1	-	279
TalCH	Os05g47720.1	+	72
TalCH	Os06g11180.1	+	302
TalCH	Os06g47070.1	-	67
TalCH	Os03g43870.1	+	121
TalCH	Os04g36590.1	+	434
TalCH	Os11g24740.1	+	172
TalCH	Os01g04190.1	+	364
TalCH	Os05g28190.1	+	175
TalCH	Os08g27990.1	+	209
TalCH	Os01g45750.1	+	222
TalCI	Os04g56780.1	+	225
TalCI	Os12g06280.1	+	177
TalCI	Os08g24150.1	+	152
TalCI	Os11g11410.1	+	425
TalCI	Os07g25980.1	+	6
TalCI	Os01g67820.1	+	181
TalCI	Os02g07790.1	+	411
TalCI	Os01g49630.1	+	212
TalCI	Os12g34010.1	+	181
TalCI	Os06g23920.1	-	15
TalCI	Os12g44040.1	+	420
TalCI	Os02g06650.1	+	270
TalCI	Os03g32700.1	-	238
TalCI	Os10g39510.1	-	203
TalCI	Os03g14780.1	-	26
TalCI	Os05g23393.1	+	220
TalCJ	Os09g32820.1	+	91
TalCJ	Os07g40730.1	+	228
TalCJ	Os03g58020.1	+	160
TalCJ	Os03g43420.1	+	280
TalCJ	Os03g12670.1	+	228
TalCJ	Os06g06400.1	+	85
TalCJ	Os02g05660.1	-	175
TalCJ	Os12g41270.1	+	247
TalCJ	Os01g01520.1	+	266
TalCJ	Os05g06330.1	+	15
TalCJ	Os03g46660.1	+	74
TalCJ	Os09g09850.1	+	170
TalCJ	Os01g54430.1	+	265
TalCJ	Os11g09130.1	+	167
TalCJ	Os01g21350.1	+	5
TalCJ	Os07g03990.1	-	160
TalCJ	Os03g23770.1	+	129
TalCR	Os07g23470.1	+	252
TalCR	Os07g08260.1	-	178
TalCR	Os07g43130.1	+	189
TalCR	Os01g41565.1	+	31
TalCR	Os11g36400.1	+	73
TalCR	Os11g03240.1	+	185
TalCR	Os12g03200.1	+	160
TalCR	Os11g25560.1	+	56
TalCR	Os03g03280.1	+	431
TalCR	Os03g25080.1	+	210
TalCR	Os08g12840.1	+	276
TalCR	Os09g27370.1	+	76
TalCR	Os11g06420.1	+	327
TalCR	Os12g35060.1	+	131
TalCR	Os01g04250.1	-	161
TalCR	Os02g04570.1	+	198
TalCR	Os01g29220.1	+	48
TalAX	Os03g17730.1	+	146
TalAY	Os12g03899.2	+	370
TalAY	Os01g46580.1	+	320
TalAY	Os07g48710.1	+	310
TalBC	Os10g34330.1	+	224
TalBC	Os05g10990.1	+	20
TalBC	Os09g11800.1	-	59
TalBC	Os10g34320.1	-	126
TalBC	Os06g39010.1	-	183
TalBC	Os02g43940.1	-	102
TalBD	Os07g46610.1	+	47
TalBF	Os03g37830.1	-	290
TalBU	Os12g37480.1	+	228
TalBU	Os12g42040.1	+	80
TalBU	Os06g10670.1	+	253
TalBU	Os11g16580.1	+	161
TalBU	Os06g34700.1	+	231
TalBU	Os03g54091.1	-	191
TalBU	Os02g32910.1	-	303
TalBU	Os01g59580.1	+	162
TalBU	Os01g47040.1	-	183
TalCH	Os04g59480.1	+	81
TalCJ	Os03g43890.1	+	217
TalCP	Os08g17650.1	+	201
TalCR	Os10g01470.1	-	180
TalAT	Os06g38720.1	-	253
TalAT	Os06g51110.2	+	362
TalAT	Os06g34410.1	+	118
TalAT	Os05g15380.1	+	40
TalAT	Os11g42730.1	+	40
TalAT	Os05g02710.1	-	40
TalAT	Os07g02330.1	-	76
TalAT	Os10g09910.1	-	6
TalAT	Os12g03130.1	+	295
TalAT	Os03g19080.1	+	94
TalAX	Os05g43550.1	+	120
TalAX	Os02g10280.1	+	141
TalAX	Os08g28214.1	+	190
TalAX	Os06g02460.1	+	269
TalAX	Os11g07770.1	+	241
TalAX	Os04g52650.1	+	29
TalAX	Os05g05970.1	-	228
TalAX	Os02g37100.1	-	103
TalAX	Os05g49140.1	+	163
TalAX	Os12g08750.1	+	192
TalAY	Os05g25260.1	+	264
TalAY	Os03g58080.1	-	305
TalAY	Os01g45960.1	+	393
TalAZ	Os05g05346.1	+	281
TalBC	Os06g45900.1	-	38
TalBC	Os12g15410.1	-	249
TalBC	Os05g12280.1	-	246
TalBC	Os08g41580.1	+	69
TalBC	Os09g39650.1	+	388
TalBC	Os09g27520.1	+	131
TalBC	Os03g14254.1	+	164
TalBC	Os06g30894.1	+	125
TalBC	Os04g41740.1	-	317
TalBC	Os04g33160.1	-	252
TalBC	Os12g16160.1	-	137
TalBC	Os08g41460.4	+	321
TalBC	Os09g38670.2	+	288
TalBC	Os01g46330.1	+	265
TalBF	Os02g31074.1	+	274
TalBI	Os04g09410.1	-	38
TalBI	Os07g29570.1	+	142
TalBI	Os08g15920.1	+	348
TalBI	Os04g53540.1	+	264
TalBI	Os01g67910.1	-	246
TalBI	Os09g04720.1	+	367
TalBI	Os03g16870.1	+	335
TalBI	Os07g11720.1	+	114
TalBI	Os04g30940.1	-	98
TalBI	Os01g03464.1	-	99
TalBI	Os08g24050.1	+	65
TalBN	Os03g27030.3	+	145
TalBN	Os01g11400.1	+	72
TalBN	Os02g34630.1	-	207
TalBN	Os10g28020.3	-	357
TalBN	Os07g08040.1	+	65
TalBN	Os12g10510.1	-	60
TalBN	Os03g05720.1	+	138
TalBN	Os03g51090.1	+	201
TalBN	Os07g45330.1	+	40
TalBN	Os08g20230.1	+	109
TalBN	Os05g48870.1	+	127
TalBN	Os08g10110.1	+	65
TalBN	Os08g44020.1	-	134
TalBN	Os10g41320.1	-	18
TalBN	Os05g27910.1	-	221
TalBN	Os07g27870.1	+	38
TalBN	Os04g37990.1	+	63
TalBN	Os08g09280.1	+	13
TalBW	Os02g56580.1	-	213
TalBW	Os05g11170.1	+	97
TalBW	Os01g71130.1	+	228
TalCB	Os04g33110.1	+	92
TalCB	Os05g37330.1	+	94
TalCB	Os08g05840.1	+	195
TalCB	Os05g35070.1	+	86
TalCB	Os09g13600.1	-	28
TalCB	Os05g31230.1	+	153
TalCB	Os11g08536.1	+	78
TalCB	Os02g56170.1	-	259
TalCB	Os07g10180.1	+	55
TalCB	Os03g39640.2	+	373
TalCB	Os11g14610.1	+	211
TalCB	Os07g30774.1	+	197
TalCB	Os01g55840.1	-	52
TalCB	Os11g41370.1	-	172
TalCB	Os03g38300.1	-	172
TalCB	Os09g27460.1	-	164
TalCC	Os02g37960.1	+	332
TalCC	Os05g19510.1	+	220
TalCC	Os06g35165.1	+	276
TalCC	Os08g41850.1	+	197
TalCC	Os07g40780.1	+	400
TalCC	Os02g32340.1	+	191
TalCC	Os02g32430.1	+	178
TalCC	Os04g32840.1	+	231
TalCC	Os10g40300.1	+	75
TalCC	Os04g51440.1	+	310
TalCC	Os04g10900.1	+	117
TalCC	Os11g41560.1	+	148
TalCC	Os04g33470.1	+	298
TalCC	Os08g40990.1	+	374
TalCC	Os10g10140.1	+	54
TalCD	Os07g17560.1	+	325
TalCD	Os05g28990.1	+	231
TalCD	Os08g07090.1	+	171
TalCD	Os10g20700.1	+	211
TalCD	Os11g15400.1	-	37
TalCD	Os06g48920.1	+	337
TalCD	Os02g09910.1	+	330
TalCD	Os02g52020.1	-	22
TalCD	Os04g12130.1	-	187
TalCD	Os04g55140.1	-	16
TalCD	Os05g49684.1	+	137
TalCD	Os02g49440.1	+	332
TalCD	Os12g35810.1	-	90
TalCD	Os08g21590.1	+	200
TalCD	Os09g24210.1	+	32
TalCD	Os01g05300.1	+	21
TalCE	Os05g34450.1	+	227
TalCE	Os12g39480.1	-	39
TalCE	Os08g01514.1	+	295
TalCE	Os05g38930.1	+	146
TalCE	Os04g51420.1	-	121
TalCE	Os04g41020.1	+	307
TalCE	Os03g08410.1	+	119
TalCE	Os10g26270.1	-	296
TalCE	Os02g21190.1	+	385
TalCE	Os06g05120.2	-	382
TalCE	Os03g11200.1	+	383
TalCF	Os03g17440.1	+	98
TalCF	Os08g20160.1	+	28
TalCF	Os07g28260.5	+	421
TalCF	Os03g49290.1	+	106
TalCF	Os01g26000.1	-	250
TalCF	Os04g47770.1	-	133
TalCF	Os03g07990.1	-	103
TalCF	Os10g41740.1	+	100
TalCF	Os03g31940.1	+	185
TalCF	Os10g28110.1	+	234
TalCF	Os03g12100.1	+	160
TalCF	Os10g41790.1	-	151
TalCF	Os11g44850.1	+	207
TalCF	Os12g13780.1	+	38
TalCF	Os06g33300.1	-	116
TalCF	Os11g47460.3	-	480
TalCF	Os07g37150.1	+	60
TalCF	Os04g21790.1	+	240
TalCG	Os02g23830.1	-	203
TalCG	Os11g29600.1	-	77
TalCG	Os06g48650.2	+	419
TalCG	Os01g55600.1	+	99
TalCG	Os09g24690.1	-	249
TalCG	Os03g02600.1	-	404
TalCG	Os03g58620.1	+	464
TalCG	Os11g17970.1	-	222
TalCG	Os06g35480.1	-	203
TalCG	Os03g22270.1	-	325
TalCG	Os05g35740.1	+	166
TalCG	Os11g44710.1	+	74
TalCG	Os01g11054.4	+	154
TalCG	Os01g71980.1	+	214
TalCG	Os02g06690.1	-	244
TalCG	Os07g04340.1	-	340
TalCG	Os03g20570.1	-	70
TalCH	Os04g16830.1	-	9
TalCH	Os09g32430.1	+	448
TalCH	Os03g64030.1	+	39
TalCH	Os02g38820.1	+	319
TalCH	Os10g34200.1	+	296
TalCH	Os06g51350.1	+	276
TalCH	Os11g22280.1	+	216
TalCH	Os03g62080.1	+	64
TalCH	Os04g47950.1	+	193
TalCH	Os03g47570.1	+	118
TalCH	Os05g19590.1	+	136
TalCH	Os08g18044.1	+	311
TalCI	Os12g18729.1	+	323
TalCI	Os02g07320.1	+	171
TalCI	Os03g40880.1	+	62
TalCI	Os12g33250.1	-	168
TalCI	Os01g59140.1	+	321
TalCI	Os05g46430.1	+	365
TalCI	Os12g16340.1	+	128
TalCI	Os03g12414.1	+	232
TalCI	Os04g11640.1	-	151
TalCI	Os05g46330.1	+	323
TalCI	Os01g41800.1	+	62
TalCI	Os06g06900.1	+	309
TalCI	Os07g14514.1	+	129
TalCI	Os04g11510.1	-	188
TalCI	Os09g14400.1	+	17
TalCJ	Os11g11080.1	-	152
TalCJ	Os03g60810.1	+	367
TalCJ	Os12g27220.1	+	267
TalCJ	Os01g53340.1	-	222
TalCJ	Os01g24840.1	+	40
TalCJ	Os11g07740.1	+	44
TalBB	Os12g15530.1	-	129
TalBB	Os10g20840.1	-	222
TalBB	Os05g32820.1	-	293
TalBB	Os08g02740.1	-	263
TalBB	Os11g09670.1	+	474
TalBB	Os01g02010.1	+	171
TalBB	Os03g06210.1	-	234
TalBB	Os03g49360.1	-	82
TalBB	Os10g35310.1	+	230
TalBB	Os02g28240.1	+	274
TalBB	Os08g29140.1	+	279
TalBB	Os02g58410.1	-	52
TalBB	Os10g32405.1	+	446
TalBB	Os04g08710.1	-	256
TalBF	Os07g09814.1	+	137
TalBU	Os11g40410.1	+	88
TalBW	Os09g17190.1	+	139
TalCK	Os03g61560.1	+	264
TalCS	Os06g33180.2	+	421
TalCS	Os08g34980.1	+	210
TalCS	Os02g49390.1	+	223
TalCS	Os08g22650.1	+	217
TalCS	Os10g42270.1	+	200
TalCS	Os09g27590.1	+	278
TalCS	Os01g56680.1	+	254
TalCS	Os01g66070.1	+	159
TalCS	Os01g38650.1	+	468
TalCS	Os01g62680.1	+	139
TalCS	Os01g10740.1	+	123
TalCS	Os03g17470.1	+	79
TalCS	Os09g23130.1	+	85
TalCS	Os02g19020.1	+	106
TalBB	Os03g20870.1	-	143
TalBC	Os01g40200.1	-	393
TalBG	Os02g43430.1	+	350
TalCM	Os05g28300.1	-	176
TalCM	Os05g39730.1	-	9
